# Supplementary material for: New species of the genus Cyamops Melander from New Zealand (Diptera, Periscelididae, Stenomicrinae)
Source: Zookeys. 2011 Jun 30;(114):29–40. doi: 10.3897/zookeys.114.1310 (PMC3130344; doi:10.3897/zookeys.114.1310)
Supplement: XML Treatment for Cyamops alessandrae [file zookeys.114.1310-treatment2.xml]

<!DOCTYPE tp:taxon-treatment
  PUBLIC "-//TaxonX//DTD Taxonomic Treatment Publishing DTD v0 20100105//EN" "tax-treatment-NSO.dtd">
<tp:taxon-treatment xmlns:tp="http://www.plazi.org/taxpub"><tp:treatment-meta><mixed-citation publication-type="journal"><person-group><name><surname>Mathis</surname><given-names>Wayne N.</given-names></name><name><surname>Sueyoshi</surname><given-names>Masahiro</given-names></name></person-group><article-title>New species of the genus <italic>Cyamops</italic> Melander  from New Zealand  (Diptera, Periscelididae, Stenomicrinae)</article-title><source>Zookeys</source><day>30</day><month>6</month><year>2011</year><volume>2011</volume><issue>114</issue><fpage>29</fpage><lpage>40</lpage><pub-id pub-id-type="doi">10.3897/zookeys.114.1310</pub-id></mixed-citation></tp:treatment-meta><tp:nomenclature><tp:taxon-name>
                            <tp:taxon-name-part taxon-name-part-type="genus">Cyamops</tp:taxon-name-part>
                            <tp:taxon-name-part taxon-name-part-type="species">alessandrae</tp:taxon-name-part>
                        <object-id xmlns:xlink="http://www.w3.org/1999/xlink" xlink:type="simple">urn:lsid:zoobank.org:act:8AA31D3E-BFD0-4D99-8827-683E5036FD3C</object-id>
                        <object-id xmlns:xlink="http://www.w3.org/1999/xlink" xlink:type="simple">http://species-id.net/wiki/Cyamops_alessandrae</object-id>
                        </tp:taxon-name><tp:taxon-authority>Mathis and Sueyoshi</tp:taxon-authority><tp:taxon-status xmlns:xlink="http://www.w3.org/1999/xlink" xlink:type="simple">sp. n.</tp:taxon-status><xref ref-type="fig" rid="F1">Figs 1–4</xref></tp:nomenclature><tp:treatment-sec sec-type="Description"><title>Description.</title><p>Adult body length 1.90–2.60 mm; wing length 2.10–3.00 mm; wing width 0.70–1.10 mm.</p><p>Head: Ocellar tubercle polished; shiny spot on vertex large and distinct, extended from ocellus 2/3 distance to eye margin; depressed region of frons deep, velvet. Pedicel brownish on dorsal half, otherwise yellow; basal aristal rays minutely bifurcate apically; basal flagellomere yellow, infuscate dorsally. Face constricted medially by the anteroventral margin of the eyes, expanded into a ventral triangular region below level of pseudovibrissae and bearing a vertical, midfacial, yellow carina, facial triangle microtomentose, yellow to whitish yellow, bordered dorsolaterally with yellow stripe, facial setulae in yellow stripe, some specimens with blackish yellow on ventrolateral margin; gena when viewed anteriorly conspicuously silvery white microtomentose, in lateral view more yellowish tan; labellum and palpus pale yellow; face produced, very shallowly angulate. Chaetotaxy: Inner fronto-orbital setae slightly divergent, slightly<!--PageBreak--> smaller than lateral vertical seta; arista bearing 6–7 dorsal, 3 ventral rays; pseudovibrissae oriented dorsally; peristomal setae 6–7.</p><p>Thorax: Halter brown yellow to yellow; scutellum triangular, posteroapical angle rounded, orientation of scutellum moderately more elevated than scutum, disk a little <!--PageBreak-->convex; postpronotum sparsely microtomentose, subshiny to dull. Chaetotaxy: Dorsocentral setae 0+2, length of anterior seta subequal to posterior seta; mesonotal setulae moderately well-developed; scutellar setae 2, basal seta 1/2 length of apical seta. Wing: Hyaline, slightly fuscous; cells bm and dm separated by crossvein bm-cu; 1st costal ratio 2.6–2.9; 2nd costal ratio 2.2–2.7; wing ratio 0.35–0.36; crossvein bm-cu present. Legs mostly yellow; femora mostly yellow, gradually becoming blackish on apical 1/3; tibiae yellowish, blackish basally and especially apically; apical and subapical tarsomere of each leg blackish brown, 3rd tarsomere brown, basal 2 yellowish.</p><p>Male abdomen (<xref ref-type="fig" rid="F1">Figs 1–4</xref>): 6th tergite about same width as dorsal portion of 7th tergite, both sclerites almost without setae; 4th and 5th sternites with well-developed lateral setae and a row of setae along posterior margin; 5th sternite twice as wide as long; 6th and7th sternite asymmetrically bilobed, left lobe much larger than medial lobe. Male terminalia (<xref ref-type="fig" rid="F1">Figs 2–4</xref>): right surstylus in posterior view paddle-like with extended portion angulate ventromedially, lateral margin irregularly rounded, bearing setulae ventrally, basal stem narrowed, broadly stem-like; left surstylus elongate, somewhat digitiform, narrower than right surstylus, basal portion vertical, thereafter oriented ventromedially, apex moderately pointed, in lateral view elongate, almost parallel sided, pointed apically.</p><p>Female: Head: Ventral midfacial triangle black with silvery white microtomentum; gena densely microtomentose, silver except on facial carina where microtomentum is thin; basal flagellomere infuscate dorsally.</p><p>Thorax: Legs with femora and tibiae mostly brown.</p><p>Abdomen: 7th tergite and sternite separate; 7th tergite about 3/4 length of 6th tergite; 2 subequal, spherical spermathecae; sclerotized portion of spermathecal duct about 1/5 length of spermatheca.</p></tp:treatment-sec><tp:treatment-sec sec-type="Type material"><title>Type material.</title><p>The holotype male is labeled “NEW ZEALAND [North Island:] WO Whangamarino Peat Bog [<named-content xmlns:xlink="http://www.w3.org/1999/xlink" content-type="dwc:verbatimCoordinates" xlink:type="simple">37°20.9'S, 175°06.8'E</named-content>], malaise [sic] trap[,] 22 Nov-20 Dec 2006[,] C. H. Watts/Site 2: Manuka/Baumea/Empodisma/N.Z. Arthropod Collection, NZAC Private Bag 92170 AUCKLAND New Zealand [yellow]/HOLOTYPE ♂ <italic><tp:taxon-name>Cyamops alessandrae</tp:taxon-name></italic> Mathis and Sueyoshi NZAC [red].” The holotype is double mounted (glued to a paper point), is in fair condition (head partially collapsed), and is deposited in the NZAC. Twelve paratypes (8♂, 4♀; NZAC, USNM) bear the same locality label data as the holotype. Other paratypes are as follows:</p><p>NEW ZEALAND. North Island. WO: Kawhia, Taharoa (<named-content xmlns:xlink="http://www.w3.org/1999/xlink" content-type="dwc:verbatimCoordinates" xlink:type="simple">38°09'S, 174°44'E</named-content>; Malaise trap), 22 Nov-20 Dec 2006, C. H. Watts (1♀; NZAC); Kopuatai Peat Bog (<named-content xmlns:xlink="http://www.w3.org/1999/xlink" content-type="dwc:verbatimCoordinates" xlink:type="simple">37°24.1'S, 175°34.1'E</named-content>; Site 1: Sporodanthus &amp; Site 2: Sporodanthus-Empodisma; Malaise trap), 22 Nov-20 Dec 2006, C. H. Watts (5♂, 4♀; NZAC).</p></tp:treatment-sec><tp:treatment-sec sec-type="Etymology"><title>Etymology.</title><p>The species epithet, <italic>alessandrae</italic>, is a genitive Latin patronym to honor and recognize the numerous contributions of Dr. Alessandra Rung to the study of <tp:taxon-name>Periscelididae</tp:taxon-name> and to the genus <italic><tp:taxon-name>Cyamops</tp:taxon-name></italic> specifically.<!--PageBreak--></p><fig id="F1" position="float" orientation="portrait"><label>Figures 1–4.</label><caption><p><italic><tp:taxon-name>Cyamops alessandrae</tp:taxon-name></italic> (New Zealand. North Island. WO: Whangamarino Peat Bog). <bold>1</bold> 6th and 7th abdominal segments and postabdomen in ventral view <bold>2</bold> epandrium, proctiger, and surstyli, posterior view <bold>3</bold> same, anterior view <bold>4</bold> same, left lateral view. Epandrium, surstyli, aedeagus, and hypandrium are masked by black tone in Fig. 1. All setae on the epandrium are abbreviated in Fig. 2 and 3. Abbreviations: ep, epandrium; s, surstylus; 6–7S: 6th and 7th abdominal sternites. Scale bar: 1 = 0.20 mm, 2–4 = 0.12 mm.</p></caption><graphic xmlns:xlink="http://www.w3.org/1999/xlink" xlink:href="ZooKeys-114-029-g001.jpg" position="float" orientation="portrait" xlink:type="simple"/></fig></tp:treatment-sec></tp:taxon-treatment>
