# Supplementary material for: New species of the genus Cyamops Melander from New Zealand (Diptera, Periscelididae, Stenomicrinae)
Source: Zookeys. 2011 Jun 30;(114):29–40. doi: 10.3897/zookeys.114.1310 (PMC3130344; doi:10.3897/zookeys.114.1310)
Supplement: XML Treatment for Cyamops crosbyi [file zookeys.114.1310-treatment3.xml]

<!DOCTYPE tp:taxon-treatment
  PUBLIC "-//TaxonX//DTD Taxonomic Treatment Publishing DTD v0 20100105//EN" "tax-treatment-NSO.dtd">
<tp:taxon-treatment xmlns:tp="http://www.plazi.org/taxpub"><tp:treatment-meta><mixed-citation publication-type="journal"><person-group><name><surname>Mathis</surname><given-names>Wayne N.</given-names></name><name><surname>Sueyoshi</surname><given-names>Masahiro</given-names></name></person-group><article-title>New species of the genus <italic>Cyamops</italic> Melander  from New Zealand  (Diptera, Periscelididae, Stenomicrinae)</article-title><source>Zookeys</source><day>30</day><month>6</month><year>2011</year><volume>2011</volume><issue>114</issue><fpage>29</fpage><lpage>40</lpage><pub-id pub-id-type="doi">10.3897/zookeys.114.1310</pub-id></mixed-citation></tp:treatment-meta><tp:nomenclature><tp:taxon-name>
                            <tp:taxon-name-part taxon-name-part-type="genus">Cyamops</tp:taxon-name-part>
                            <tp:taxon-name-part taxon-name-part-type="species">crosbyi</tp:taxon-name-part>
                        <object-id xmlns:xlink="http://www.w3.org/1999/xlink" xlink:type="simple">urn:lsid:zoobank.org:act:B8FE6378-7DB8-4359-82FD-5704324BB908</object-id>
                        <object-id xmlns:xlink="http://www.w3.org/1999/xlink" xlink:type="simple">http://species-id.net/wiki/Cyamops_crosbyi</object-id>
                        </tp:taxon-name><tp:taxon-authority>Mathis and Sueyoshi</tp:taxon-authority><tp:taxon-status xmlns:xlink="http://www.w3.org/1999/xlink" xlink:type="simple">sp. n.</tp:taxon-status><xref ref-type="fig" rid="F2">Figs 5–12</xref></tp:nomenclature><tp:treatment-sec sec-type="Description"><title>Description.</title><p>Adult body length 2.20–2.55 mm; wing length 2.30–2.75 mm; wing width 0.85–1.00 mm.</p><p>Head (<xref ref-type="fig" rid="F2">Fig. 5</xref>): Ocellar tubercle sparsely microtomentose, subshiny; shiny spot immediately anterior of lateral vertical seta small, about the size of an ocellus; depressed region of frons densely microtomentose, appearing velvety black; fronto-orbits microtomentose, silvery white. Antenna bicolored, dorsal portion brownish black to black, ventral portion yellow; basal aristal rays minutely bifurcate apically; basal flagellomere yellow, infuscate dorsally. Face constricted medially by the anteroventral margin of the eyes, expanding into a triangular region ventrally below the level of the pseudovibrissae and bearing a verticomedial ridge facial region, face yellow in ground color, strongly microtomentose; labellum and palpus pale yellow; face produced and slightly angulate. Chaetotaxy: Inner fronto-orbital setae slightly divergent, slightly smaller than outer vertical seta; arista bearing 9 dorsal, 3 ventral rays, 6 basal rays bifurcate; pseudovibrissae oriented dorsally; peristomal setae 7.</p><p>Thorax: Halter brown; scutellum trapezoidal, orientation of scutellum moderately more elevated than scutum, disk a little convex; postpronotum polished. Chaetotaxy: Dorsocentral setae 0+2, anterior seta greatly reduced in length, at most 1/8 length of posterior seta; mesonotal setulae moderately well-developed; scutellar setae 2, basal seta 1/3 length of apical seta. Wing: Hyaline, slightly fuscous; cells bm and dm separated; 1st costal ratio 2.7–3.0; 2nd costal ratio 2.1–2.4; wing ratio 0.35–0.37; crossvein bm-cu present. Legs mostly yellow; femora mostly yellow, gradually becoming blackish on apical 1/3; tibiae yellowish, blackish basally and especially apically; apical and subapical tarsomere of each leg blackish brown, 3rd tarsomere brown, basal 2 yellowish.</p><p>Male abdomen (<xref ref-type="fig" rid="F2">Figs 6–12</xref>): 6th tergite about same width as dorsal portion of 7th tergite, both sclerites almost without setae; 4th and 5th sternites with well-developed lateral setae and a row of setae along posterior margin; 5th sternite twice as wide as long; 6th and 7th sternite asymmetrically bilobed, left lobe much larger than medial lobe. Male terminalia (<xref ref-type="fig" rid="F2">Figs 7–12</xref>): right surstylus with extended portion irregularly angulate, in posterior view (<xref ref-type="fig" rid="F2">Fig. 7</xref>) subtriangular, with obtuse angles, basal stem parallel sided basally; left surstylus (<xref ref-type="fig" rid="F2">Figs 7–9</xref>) moderately broad basally, apical half narrow, ventromedial extension, somewhat digitiform, apex pointed, in lateral view elongate (<xref ref-type="fig" rid="F2">Fig. 9</xref>), almost parallel sided, truncate apically; hypandrium and gonites in ventral as in <xref ref-type="fig" rid="F2">Fig. 10</xref>; aedeagus complex, as in <xref ref-type="fig" rid="F2">Figs 11–12</xref>.</p><p>Female: Head: Ventral midfacial triangle black with sparse silvery white microtomentum; gena densely microtomentose, silver except on facial carina where microtomentum is thin; basal flagellomere infuscate dorsally.</p><p>Thorax: Legs with femora and tibiae mostly brown.</p><p><!--PageBreak-->Abdomen: 7th tergite and sternite separate; 7th tergite about 3/4 length of 6th tergite; 2 subequal, spherical spermathecae; sclerotized portion of spermathecal duct about 1/5 length of spermatheca.</p></tp:treatment-sec><tp:treatment-sec sec-type="Type material"><title>Type material.</title><p>The holotype male is labeled “NEW ZEALAND.N.Isl. AK: Cascade (<named-content xmlns:xlink="http://www.w3.org/1999/xlink" content-type="dwc:verbatimCoordinates" xlink:type="simple">36°53.2'S, 174°31.2'E</named-content>; 60 m), 2 Jan 2994[,] Wayne N. Mathis/HOLOTYPE ♂ <italic><tp:taxon-name>Cyamops crosbyi</tp:taxon-name></italic> Mathis &amp; Sueyoshi NZAC [red].” The holotype is double mounted (minuten in a block of plastic), is in excellent condition, and is deposited in the NZAC. Twenty-four paratypes (23♂, 1♀; NZAC, USNM) bear the same locality label data as the holotype.</p></tp:treatment-sec><tp:treatment-sec sec-type="Other material examined"><title>Other material examined.</title><p>NEW ZEALAND. AK: Henderson Valley, Scenic Reserve (<named-content xmlns:xlink="http://www.w3.org/1999/xlink" content-type="dwc:verbatimCoordinates" xlink:type="simple">36°53.8'S, 174°35.7'E</named-content>; Candia Road entrance. On plants by stream), 14 Jan 2007, S. E. Thorpe (1♀; NZAC).</p></tp:treatment-sec><tp:treatment-sec sec-type="Etymology"><title>Etymology.</title><p>The species epithet, <italic>crosbyi</italic>, is a genitive Latin patronym to honor and recognize the numerous contributions of Dr. Trevor K. Crosby to the study of <tp:taxon-name>Diptera</tp:taxon-name> from New Zealand, the family <tp:taxon-name>Simuliidae</tp:taxon-name> in particular.<!--PageBreak--></p><fig id="F2" position="float" orientation="portrait"><label>Figures 5–12.</label><caption><p><italic><tp:taxon-name>Cyamops crosbyi</tp:taxon-name></italic> (New Zealand. North Island. AK: Cascade). <bold>5</bold> head, left lateral view <bold>6</bold> male 4–7th abdominal segments and postabdomen, ventral view <bold>7</bold> epandrium, proctiger, and surstyli, posterior view. 8, same, anterior view <bold>9</bold> same, left lateral view <bold>10</bold> hypandrim and gonites in ventral view <bold>11</bold> phallus, left lateral view <bold>12</bold> same, posterior view. Epandrium, surstyli, aedeagus, and hypandrium are masked by black tone in Fig. 6. All setae are abbreviated in Fig. 7. Abbreviations: ep, epandrium; s, surstylus; 4–7S, 4–7T:, 4–7th abdominal sternites and tergites. Scale bar: 5 = 0.50 mm, 6 = 0.40 mm, 7–10 = 0.25 mm, 11–12 = 0.05 mm.</p></caption><graphic xmlns:xlink="http://www.w3.org/1999/xlink" xlink:href="ZooKeys-114-029-g002.jpg" position="float" orientation="portrait" xlink:type="simple"/></fig></tp:treatment-sec></tp:taxon-treatment>
